# Supplementary material for: Genome-Wide Identification of SnRK1 Catalytic α Subunit and FLZ Proteins in Glycyrrhiza inflata Bat. Highlights Their Potential Roles in Licorice Growth and Abiotic Stress Responses
Source: Int J Mol Sci. 2022 Dec 21;24(1):121. doi: 10.3390/ijms24010121 (PMC9820696; doi:10.3390/ijms24010121)
Supplement: Supplementary file 1 [file ijms-24-00121-s001.zip]

Archive with 1 entries (1 files):
- ijms-2037555-supplementary.pdf
